# Supplementary material for: Combining different bacteria in vaccine formulations enhances the chance for antiviral cross-reactive immunity: a detailed in silico analysis for influenza A virus
Source: Front Immunol. 2023 Aug 22;14:1235053. doi: 10.3389/fimmu.2023.1235053 (PMC10477994; doi:10.3389/fimmu.2023.1235053)
Supplement: Supplementary Data Sheet 1 — Excel file with the amino acid sequences of shared peptides between MV130 and IAV and predicted cross-reactivity. [file Table_1.xls]

## Sheet: Hoja1
NUM	IAV ACN	IAV Query Sequence	HIT CAN|BACTERIA|	LENGTH	ID (%)	GAPS	IAV PEP	MV130 PEP	PCPS_Score (IAV PEP)	Protea. Cleavage (IAV PEP)	PCPS_Score (MV130 PEP)	Protea. Cleavage MV130 PEP)	B react [IAV PEP/MV130 PEP]	HLA I Binding profile	HLA II Binding profile	H2-I Binding profile	H2-II Binding profile	IAV PEP vs HUMAN HU_ID%	IAV PEP vs HUMAN MICROBIOME MBH_ID%
1	YP_418248.1-22-38	QDGQQTPKLEHRNSTRL	WP_003657597.1|BCA|	11	81.818	0	GQQTPKLEHRN	GQLTGKLEHRN	0.05	0	0.03	0	BYN[1.0:0.3]	HLAI[HLA-A*31:01(0.383/0.594),HLA-A*33:01(0.773/0.529),HLA-B*15:01(0.84/1.321)]	HLAII[NONE]	H2I[NONE]	H2II[NONE]	HU:XP_024301846.1[63.6365454545455:LTEKLEHRS]	MBH:HMPREF9086_2367[63.6363636363636:GKFTGKYEHR]
2	NP_040983.1-78-94	WLIEEVRHKLKVTENSF	WP_041786745.1|BCA|	11	81.818	0	WLIEEVRHKLK	WLIELLRHKLK	0.54	1	0.54	1	BNN[-0.8:-1.8]	HLAI[HLA-A*02:01(0.255/0.694),HLA-A*02:03(0.467/1.042),HLA-A*02:06(0.564/1.27),HLA-A*03:01(0.963/0.824),HLA-A*11:01(1.414/1.428),HLA-B*07:02(1.31/1.914),HLA-B*08:01(0.921/1.054),HLA-B*40:01(0.657/0.825),HLA-B*44:02(1.52/1.645),HLA-B*44:03(1.634/1.637)]	HLAII[NONE]	H2I[H-2-Kk(0.143/0.233),H-2-Kq(0.204/0.237)]	H2II[NONE]	HU:XP_011507490.1[45.455:WVLDLARHQLQ]	MBH:HMPREF9971_1226[63.636:WGVELQRHKIK]
3	NP_040982.1-281-297	YGPAVASGYDFEREGYS	WP_164927877.1|HIN|	10	80.0	0	SGYDFEREGY	KGYQFEREGY	0.62	1	0.57	1	BYY[0.7:0.5]	HLAI[HLA-A*30:02(0.637/0.604)]	HLAII[NONE]	H2I[NONE]	H2II[NONE]	HU:NP_001338067.1[70:KGYQFEEE]	MBH:HMPREF1053_0976[100:KGYQFEREGY]
4	NP_040980.1-1-17	MKANLLVLLCALAAADA	YP_005226752.1|KPN|	10	80.0	0	LLVLLCALAA	LLVLQPALAA	0.48	0	0.41	0	BNN[-2.7:-1.0]	HLAI[NONE]	HLAII[NONE]	H2I[NONE]	H2II[NONE]	HU:NP_077288.2[70:MLVLDPALPA]	MBH:HMPREF9538_05638[100:LLVLQPALAA]
5	NP_040985.1-624-640	LCNPLNPFVSHKEIESM	WP_001831697.1|SEP|	10	80.0	0	LNPFVSHKEI	LNGFVPHKEI	0.55	1	0.53	1	BNN[-0.2:-0.0]	HLAI[HLA-B*51:01(0.038/0.394)]	HLAII[NONE]	H2I[NONE]	H2II[H-2-IEd(9.85/8.39)]	HU:NP_001317505.1[60:INGFIPRKDI]	MBH:HMPREF0786_00206[100:LNGFVPHKEI]
6	NP_040978.1-15-31	IPSGPLKAEIAQRLEDV	YP_005224566.1|KPN|	10	80.0	0	PLKAEIAQRL	PTRAEIAQRL	0.67	1	0.65	1	BNN[-0.2:0.2]	HLAI[HLA-A*31:01(1.643/1.361),HLA-A*33:01(1.484/1.098)]	HLAII[NONE]	H2I[H-2-Kk(1.576/1.986)]	H2II[NONE]	HU:NP_005698.1[70:PLRAELAERL]	MBH:ENC_04740[100:PTRAEIAQRL]
7	NP_040981.1-113-129	ECRTFFLTQGALLNDRH	YP_005229006.1|KPN|	10	80.0	0	TFFLTQGALL	TFFLTFGSLL	0.67	1	0.65	1	BNN[-1.0:-1.6]	HLAI[HLA-A*23:01(0.791/0.853),HLA-A*24:02(0.884/1.073),HLA-B*08:01(1.93/1.991)]	HLAII[NONE]	H2I[H-2-Kb(1.909/0.435),H-2-Kd(0.418)]	H2II[NONE]	HU:NP_001157706.1[60:FFLTFGCI]	MBH:HMPREF0201_04149[100:TFFLTFGSLL]
8	NP_040987.1-316-332	GLRISSSFSFGGFTFKR	YP_005226190.1|KPN|	10	80.0	0	LRISSSFSFG	LRIISSFGFG	0.02	0	0.11	0	BNN[-0.4:-1.0]	HLAI[HLA-A*32:01(1.063/1.429)]	HLAII[NONE]	H2I[NONE]	H2II[NONE]	HU:NO[NO]	MBH:HMPREF0485_02499[100:LRIISSFGFG]
9	NP_040985.1-386-402	RKKIEKIRPLLIEGTAS	WP_003658761.1|BCA|	10	80.0	0	EKIRPLLIEG	EKIRFLLLEG	0.12	0	0.01	0	BNN[-0.7:-1.8]	HLAI[HLA-A*30:01(0.191/1.201)]	HLAII[NONE]	H2I[NONE]	H2II[NONE]	HU:NP_055844.2[80:EKVRQLLLEG]	MBH:HMP0015_3230[90:DKIRFLLLEG]
10	NP_040982.1-407-423	SIQPTFSVQRNLPFDRT	YP_005226998.1|KPN|	10	80.0	0	PTFSVQRNLP	PTFSHYRNLP	0.06	0	0.06	0	BNN[0.2:0.1]	HLAI[NONE]	HLAII[NONE]	H2I[NONE]	H2II[H-2-IEd(6.9/11.3)]	HU:XP_011521708.1[60:PTFPHHRN]	MBH:HMPREF1308_01821[90:PSFSHYRNLP]
11	NP_040987.1-267-283	VRRAAVSADPLASLLEM	YP_005229186.1|KPN|	10	80.0	0	AAVSADPLAS	AAVIAVPLAS	0.04	0	0.07	0	BYN[0.7:-0.6]	HLAI[NONE]	HLAII[NONE]	H2I[H-2-Db(1.405/1.033)]	H2II[NONE]	HU:NP_036474.1[80.0001:AAVIAVPIA]	MBH:HMPREF1024_02685[100:AAVIAVPLAS]
12	NP_040985.1-1-17	MDVNPTLLFLKVPAQNA	WP_002484992.1|SEP|	10	80.0	0	MDVNPTLLFL	MDVMPTLLHL	0.64	1	0.55	1	BNN[-0.8:-1.1]	HLAI[HLA-A*02:06(1.453/0.448),HLA-A*26:01(0.125/0.06),HLA-A*68:02(0.069/0.025),HLA-B*35:01(1.608/1.06),HLA-B*51:01(0.899/0.333),HLA-B*53:01(1.169/0.833)]	HLAII[NONE]	H2I[H-2-Db(0.676/0.489),H-2-Dd(0.061/0.247),H-2-Dq(1.671/1.276),H-2-Kb(0.191/0.099),H-2-Kk(1.329/1.127),H-2-Kq(0.299/0.188),H-2-Lq(1.371/0.678)]	H2II[NONE]	HU:XP_011507905.1[60:LDVLPTLL]	MBH:HMPREF1389_07285[100:MDVMPTLLHL]
13	NP_040978.1-92-108	NMDKAVKLYRKLKREIT	WP_002440602.1|SEP|	10	80.0	0	DKAVKLYRKL	DKLVKHYRKL	0.64	1	0.63	1	BNN[-0.7:-0.7]	HLAI[HLA-A*30:01(1.981/1.756),HLA-A*32:01(1.048/0.335),HLA-A*33:01(0.894/0.663),HLA-B*08:01(1.088/0.734)]	HLAII[HLA-DRB1*13:02(9.84/10.66)]	H2I[H-2-Db(0.299/1.299),H-2-Dd(0.475/1.457),H-2-Kb(0.162/0.472)]	H2II[NONE]	HU:NP_001300981.1[60.0003:DELTRHYRK]	MBH:STAHO0001_2076[100:DKLVKHYRKL]
14	NP_040984.1-169-185	HTAEDVKNAVGVLIGGL	WP_001832160.1|SEP|	10	80.0	0	KNAVGVLIGG	KIAVGVLITG	0.02	0	0.12	0	BNN[-0.5:-1.1]	HLAI[NONE]	HLAII[NONE]	H2I[NONE]	H2II[NONE]	HU:XP_016860654.1[80.0001:IAVAVLITG]	MBH:HMPREF9956_0387[100:KIAVGVLITG]
15	NP_040984.1-22-38	VADQELGDAPFLDRLRR	YP_005225903.1|KPN|	10	80.0	0	LGDAPFLDRL	LGIAPLLDRL	0.76	1	0.67	1	BNN[-0.1:-0.8]	HLAI[HLA-B*51:01(0.39/1.787)]	HLAII[NONE]	H2I[H-2-Dd(0.556/0.09),H-2-Kb(1.625/0.169)]	H2II[NONE]	HU:NP_001229247.1[60.0003:LGVSPLCDR]	MBH:HMPREF9686_00613[100:LGIAPLLDRL]
16	NP_040983.1-36-52	ESLKLYRDSLGEAVMRM	YP_005226633.1|KPN|	10	80.0	0	RDSLGEAVMR	RDSLLEAVLR	0.52	1	0.54	1	BNN[0.1:-0.9]	HLAI[HLA-A*31:01(0.816/1.095),HLA-A*33:01(0.139/0.134),HLA-A*68:01(0.161/0.357),HLA-B*40:01(1.792/1.039)]	HLAII[NONE]	H2I[NONE]	H2II[NONE]	HU:XP_016862626.1[70:DSLVEAVL]	MBH:HMPREF9538_05719[90:RDSLLEALLR]
17	NP_040981.1-372-388	FSVRQDVVAMTDWSGYS	WP_010869183.1|HIN|	10	80.0	0	SVRQDVVAMT	SVAQDVDAMT	0.13	0	0.08	0	BNY[-0.2:0.5]	HLAI[HLA-A*02:06(1.805/1.637),HLA-A*26:01(0.219/0.306),HLA-A*68:02(1.78/1.532),HLA-B*35:01(0.44/0.559)]	HLAII[NONE]	H2I[H-2-Db(1.413/0.88)]	H2II[NONE]	HU:NP_004652.2[60:AQDMDAYT]	MBH:HMPREF9095_1198[100:SVAQDVDAMT]
18	YP_418248.1-64-80	LRNPILVFLKTRVLKRW	WP_005648336.1|HIN|	10	80.0	0	LRNPILVFLK	LRNPIVVFLN	0.64	1	0.02	0	BNN[-1.6:-1.3]	HLAI[NONE]	HLAII[NONE]	H2I[H-2-Db(0.573/0.596),H-2-Dd(0.044/0.037),H-2-Kb(0.304/0.336),H-2-Kd(1.521)]	H2II[NONE]	HU:NO[NO]	MBH:HMPREF9095_0630[100:LRNPIVVFLN]
19	NP_040983.1-71-87	QKFEEIRWLIEEVRHKL	YP_005226684.1|KPN|	10	80.0	0	EIRWLIEEVR	EIRWMIEELR	0.16	0	0.29	0	BNN[-1.1:-1.1]	HLAI[HLA-A*26:01(1.736/1.416),HLA-A*33:01(0.59/0.519),HLA-A*68:01(1.132/0.889),HLA-A*68:02(0.193/0.567)]	HLAII[NONE]	H2I[NONE]	H2II[NONE]	HU:XP_011539409.1[50:EIRWLLED]	MBH:HMPREF0297_1362[90:EVRWMIEELR]
20	NP_040987.1-253-269	DDVDQSLIIAARNIVRR	WP_013107773.1|BCA|	10	80.0	0	QSLIIAARNI	QSLIGAVRNI	0.51	1	0.56	1	BNN[-1.1:-0.6]	HLAI[HLA-A*02:03(1.591/0.068)]	HLAII[HLA-DRB1*11:01(4.52/11.13)]	H2I[NONE]	H2II[NONE]	HU:NP_057440.2[70:QAPFGAVRNI]	MBH:ENHAE0001_1263[80:QALIGAIRNI]
21	NP_040987.1-498-514	IDRFLRVRDQRGNVLLS	YP_005225299.1|KPN|	10	80.0	0	LRVRDQRGNV	VRVRLQRGNV	0.61	1	0.66	1	BNN[0.4:-0.4]	HLAI[HLA-A*30:01(0.106/0.293),HLA-B*07:02(0.876/1.327)]	HLAII[NONE]	H2I[NONE]	H2II[NONE]	HU:NO[NO]	MBH:HMPREF9538_03000[100:VRVRLQRGNV]
22	NP_040980.1-379-395	AADQKSTQNAINGITNK	WP_005693451.1|HIN|	10	80.0	0	QNAINGITNK	QNAIAGLTNK	0.54	1	0.54	1	BYN[0.4:0.1]	HLAI[HLA-A*03:01(0.995/1.413),HLA-A*11:01(0.369/0.451),HLA-A*68:01(0.157/0.222)]	HLAII[HLA-DRB1*15:01(8.29/12.81)]	H2I[NONE]	H2II[H-2-IAs(10.82/14.83)]	HU:NP_001010912.1[60:ERSIAGLTNR]	MBH:HMPREF1053_1263[100:QNAIAGLTNK]
23	NP_040984.1-57-73	ATRAGKQIVERILKEES	WP_005694048.1|HIN|	10	80.0	0	QIVERILKEE	QQVERLLKEE	0.04	0	0.05	0	BNN[-0.7:-0.3]	HLAI[NONE]	HLAII[NONE]	H2I[NONE]	H2II[NONE]	HU:NP_001273149.1[70.0002:EQVERLIKE]	MBH:HMPREF9096_01593[90:QQVERLLKED]
24	NP_040980.1-183-199	VNKKGKEVLVLWGIHHP	WP_032828396.1|HIN|	10	80.0	0	NKKGKEVLVL	NKKGIEVLLL	0.61	1	0.65	1	BNN[-0.1:-0.9]	HLAI[NONE]	HLAII[NONE]	H2I[H-2-Dd(0.784/0.236)]	H2II[NONE]	HU:XP_024307989.1[60:NQKGLELPLL]	MBH:HMPREF9996_00773[100:NKKGIEVLLL]
25	NP_040980.1-295-311	KCQTPLGAINSSLPFQN	YP_005226466.1|KPN|	10	80.0	0	LGAINSSLPF	LGVINSGLPF	0.62	1	0.53	1	BNN[-0.1:-0.3]	HLAI[HLA-A*32:01(1.643/0.617),HLA-B*15:01(0.727/0.304),HLA-B*35:01(0.747/1.972)]	HLAII[NONE]	H2I[NONE]	H2II[NONE]	HU:NP_001127835.2[70:VINLGLPF]	MBH:HMPREF9538_02057[100:LGVINSGLPF]
26	NP_040980.1-512-528	LNREKVDGVKLESMGIY	YP_005226763.1|KPN|	10	80.0	0	EKVDGVKLES	EKLDGVALES	0.03	0	0.07	0	BNN[0.4:0.1]	HLAI[NONE]	HLAII[NONE]	H2I[NONE]	H2II[NONE]	HU:NP_689964.2[60:ERLDGIAL]	MBH:HMPREF0485_01462[100:EKLDGVALES]
27	NP_040978.1-1-17	MSLLTEVETYVLSIIPS	WP_010869065.1|HIN|	10	80.0	0	LTEVETYVLS	LLEVETPVLS	0.05	0	0.04	0	BNN[-0.4:-0.2]	HLAI[HLA-B*40:01(0.238/0.24)]	HLAII[NONE]	H2I[H-2-Kk(0.173/0.262),H-2-Kq(0.125/0.436)]	H2II[NONE]	HU:XP_016865739.1[70.0002:VLEVRTPVL]	MBH:HMPREF1052_0519[100:LLEVETPVLS]
28	NP_040987.1-330-346	FKRTSGSSVKREEEVLT	YP_005225443.1|KPN|	9	88889	0	VKREEEVLT	VKRIEEVLT	0.16	0	0.08	0	BNN[0.3:-0.5]	HLAI[NONE]	HLAII[NONE]	H2I[NONE]	H2II[NONE]	HU:XP_024303217.1[66.6666666666667:VKRLEEML]	MBH:HMPREF0986_00209[100:VKRIEEVLT]
29	NP_040985.1-358-374	ESKSMKLRTQIPAEMLA	YP_005228858.1|KPN|	9	88889	0	KLRTQIPAE	KLREQIPAE	0.02	0	0.06	0	BNY[0.4:0.5]	HLAI[HLA-A*30:01(1.352/1.306)]	HLAII[HLA-DPA1*02:01/DPB1*14:01(6.16/5.33)]	H2I[NONE]	H2II[NONE]	HU:NP_001123920.1[66.6666666666667:LREQFPSE]	MBH:HMPREF1308_03600[100:KLREQIPAE]
30	NP_040980.1-29-45	STDTVDTVLEKNVTVTH	WP_000260666.1|SPN|	9	88889	0	TVLEKNVTV	AVLEKNVTV	0.66	1	0.68	1	BNN[-0.2:-0.3]	HLAI[HLA-A*02:01(0.092/0.045),HLA-A*02:03(0.216/0.086),HLA-A*02:06(0.021/0.013),HLA-A*32:01(0.796/0.321),HLA-A*68:02(0.053/0.423),HLA-B*08:01(0.345/0.604)]	HLAII[HLA-DRB3*02:02(8.66/8.91)]	H2I[H-2-Db(1.221/0.923),H-2-Kb(1.348/1.304)]	H2II[NONE]	HU:XP_024303847.1[55.556:AILERNVAI]	MBH:HMPREF8579_0391[100:AVLEKNVTV]
31	NP_040987.1-344-360	VLTGNLQTLKIRVHEGY	WP_032828367.1|HIN|	9	88889	0	QTLKIRVHE	QTLKIRVDE	0.05	0	0.01	0	BNN[-0.8:-0.5]	HLAI[NONE]	HLAII[NONE]	H2I[NONE]	H2II[NONE]	HU:XP_011517529.1[66.6666666666667:QTLKIRAE]	MBH:HMPREF9417_1014[100:QTLKIRVDE]
32	NP_040982.1-288-304	GYDFEREGYSLVGIDPF	WP_164927877.1|HIN|	9	88889	0	GYDFEREGY	GYQFEREGY	0.62	1	0.57	1	BYY[0.7:0.5]	HLAI[HLA-A*30:02(0.989/0.982)]	HLAII[NONE]	H2I[NONE]	H2II[NONE]	HU:XP_005272751.2[66.667:GYRQEREGF]	MBH:HMPREF1128_1372[100:GYQFEREGY]
33	NP_040987.1-414-430	VRGDLNFVNRANQRLNP	WP_001830401.1|SEP|	9	88889	0	FVNRANQRL	FVNRKNQRL	0.67	1	0.65	1	BNN[-0.1:0.0]	HLAI[HLA-A*02:03(1.783/0.864),HLA-A*02:06(1.17/1.311),HLA-A*33:01(1.649/1.462),HLA-A*68:02(0.836/1.689)]	HLAII[NONE]	H2I[H-2-Kb(1.006/0.705)]	H2II[NONE]	HU:XP_016864804.1[66.667:YVRRSNQRL]	MBH:HMPREF0454_03066[77.778:FVNRRNDRL]
34	NP_040987.1-253-269	DDVDQSLIIAARNIVRR	YP_005227236.1|KPN|	8	100.0	0	QSLIIAAR	QSLIIAAR	0.22	0	0.51	1	BNN[-1.3:-1.3]	HLAI[HLA-A*33:01(1.936/1.936)]	HLAII[NONE]	H2I[NONE]	H2II[NONE]	HU:XP_016879421.1[75:QSLLLAAR]	MBH:HMPREF0484_4674[100:QSLIIAAR]
35	NP_040980.1-36-52	VLEKNVTVTHSVNLLED	WP_000260666.1|SPN|	8	100.0	0	VLEKNVTV	VLEKNVTV	0.66	1	0.68	1	BNN[-0.3:-0.3]	HLAI[HLA-A*02:01(1.547/1.547),HLA-A*02:03(1.673/1.673)]	HLAII[NONE]	H2I[NONE]	H2II[NONE]	HU:NP_055935.4[75:VKEKNVTI]	MBH:HMPREF9441_01668[87.5:ILEKNVTV]
36	NP_040986.1-337-353	SWKQVLAELQDIENEEK	YP_005225445.1|KPN|	8	87.5	0	KQVLAELQ	KAVLAELQ	0.13	0	0.16	0	BNN[-0.7:-0.8]	HLAI[NONE]	HLAII[NONE]	H2I[NONE]	H2II[NONE]	HU:NP_004554.3[75:KEVLAELE]	MBH:HMPREF0485_01884[100:KAVLAELQ]
37	NP_040978.1-113-129	KEISLSYSAGALASCMG	WP_000698573.1|SPN|	8	87.5	0	SYSAGALA	SYSSGALA	0.54	1	0.45	0	BNY[0.4:0.6]	HLAI[NONE]	HLAII[NONE]	H2I[NONE]	H2II[NONE]	HU:NO[NO]	MBH:NO[NO]
38	NP_040983.1-64-80	KWREQLGQKFEEIRWLI	WP_002468856.1|SEP|	8	87.5	0	FEEIRWLI	FESIRWLI	0.55	1	0.51	1	BNN[-1.4:-1.4]	HLAI[HLA-B*40:01(1.632/1.416)]	HLAII[NONE]	H2I[H-2-Kk(0.115/0.095),H-2-Kq(0.475/0.53)]	H2II[NONE]	HU:NO[NO]	MBH:HMPREF1390_04969[100:FESIRWLI]
39	NP_040985.1-435-451	TYWWDGLQSSDDFALIV	YP_005224304.1|KPN|	8	87.5	0	DGLQSSDD	DGLQQSDD	0.07	0	0.27	0	BYY[1.3:1.3]	HLAI[NONE]	HLAII[NONE]	H2I[NONE]	H2II[NONE]	HU:NO[NO]	MBH:SSJG_04208[100:DGLQQSDD]
40	NP_040985.1-106-122	SCIETMEVVQQTRVDKL	YP_005225867.1|KPN|	8	87.5	0	CIETMEVV	CIETGEVV	0.76	1	0.69	1	BNN[-0.7:0.2]	HLAI[NONE]	HLAII[NONE]	H2I[NONE]	H2II[NONE]	HU:NO[NO]	MBH:EDWATA_03051[100:CIETGEVV]
41	NP_040987.1-393-409	SIAEAIIVAMVFSQEDC	WP_005694588.1|HIN|	8	87.5	0	IAEAIIVA	IAEVIIVA	0.50	1	0.56	1	BNN[-1.2:-1.6]	HLAI[NONE]	HLAII[NONE]	H2I[NONE]	H2II[NONE]	HU:NP_001131.3[75:MAEVIVVA]	MBH:NO[NO]
42	NP_040980.1-344-360	RGLFGAIAGFIEGGWTG	YP_005224881.1|KPN|	8	87.5	0	AIAGFIEG	AIAGQIEG	0.02	0	0.01	0	BNY[0.3:0.6]	HLAI[NONE]	HLAII[NONE]	H2I[NONE]	H2II[NONE]	HU:XP_005256137.1[75:AIAGVVEG]	MBH:HMPREF1306_00371[100:AIAGQIEG]
43	NP_040987.1-659-675	NKATKRLTVLGKDAGTL	YP_005225067.1|KPN|	8	87.5	0	KRLTVLGK	KRLPVLGK	0.57	1	0.54	1	BNN[-0.9:-0.4]	HLAI[NONE]	HLAII[NONE]	H2I[NONE]	H2II[NONE]	HU:NP_057544.2[75:RRVPVLGK]	MBH:MHY_04750[87.5:KRLPILGK]
44	NP_040978.1-141-157	EVAFGLVCATCEQIADS	YP_501462.1|SAU|	8	87.5	0	TCEQIADS	TFEQIADS	0.08	0	0.07	0	BNN[0.4:0.2]	HLAI[NONE]	HLAII[NONE]	H2I[NONE]	H2II[NONE]	HU:XP_016860881.1[62.5:TFQSISDS]	MBH:HMPREF0773_10158[100:TFEQIADS]
45	NP_040986.1-421-437	SWIELDEIGEDVAPIEH	WP_001829985.1|SEP|	8	87.5	0	LDEIGEDV	LVEIGEDV	0.63	1	0.66	1	BYN[0.6:-0.0]	HLAI[NONE]	HLAII[NONE]	H2I[NONE]	H2II[NONE]	HU:NO[NO]	MBH:HMPREF9310_02312[100:LVEIGEDV]
46	NP_040986.1-421-437	SWIELDEIGEDVAPIEH	YP_500838.1|SAU|	8	87.5	0	LDEIGEDV	LVEIGEDV	0.63	1	0.66	1	BYN[0.6:-0.0]	HLAI[NONE]	HLAII[NONE]	H2I[NONE]	H2II[NONE]	HU:NO[NO]	MBH:HMPREF9310_02312[100:LVEIGEDV]
47	NP_040986.1-428-444	IGEDVAPIEHIASMRRN	WP_003657997.1|BCA|	8	87.5	0	IGEDVAPI	IGEDVAEI	0.55	1	0.60	1	BYN[0.6:0.4]	HLAI[NONE]	HLAII[NONE]	H2I[NONE]	H2II[NONE]	HU:NP_004524.3[75:VGEDVASI]	MBH:NO[NO]
48	NP_040980.1-526-542	GIYQILAIYSTVASSLV	WP_003657885.1|BCA|	8	87.5	0	STVASSLV	STVASSEV	0.61	1	0.58	1	BNY[-0.1:0.7]	HLAI[NONE]	HLAII[NONE]	H2I[NONE]	H2II[NONE]	HU:NO[NO]	MBH:NO[NO]
49	NP_040980.1-71-87	KCNIAGWLLGNPECDPL	YP_005227125.1|KPN|	8	87.5	0	NIAGWLLG	NIAGLLLG	0.02	0	0.04	0	BNN[-1.0:-1.4]	HLAI[NONE]	HLAII[NONE]	H2I[NONE]	H2II[NONE]	HU:NO[NO]	MBH:HMPREF0994_01761[100:NIAGLLLG]
50	NP_040985.1-400-416	TASLSPGMMMGMFNMLS	YP_498631.1|SAU|	8	87.5	0	TASLSPGM	TASLSPRM	0.34	0	0.51	1	BYN[0.7:0.4]	HLAI[NONE]	HLAII[NONE]	H2I[NONE]	H2II[NONE]	HU:XP_016884510.1[87.5:TASLAPRM]	MBH:HMPREF1384_00912[100:TASLSPRM]
51	NP_040979.2-1-17	MSLLTEVETPIRNEWGC	YP_499789.1|SAU|	8	87.5	0	LLTEVETP	LLTMVETP	0.05	0	0.13	0	BYN[0.4:-0.7]	HLAI[NONE]	HLAII[NONE]	H2I[NONE]	H2II[NONE]	HU:XP_006715869.1[75:LLTIVDTP]	MBH:HMPREF1384_00496[100:LLTMVETP]
52	NP_040985.1-386-402	RKKIEKIRPLLIEGTAS	YP_498981.1|SAU|	8	87.5	0	KIRPLLIE	KIRKLLIE	0.05	0	0.07	0	BNN[-1.1:-1.6]	HLAI[NONE]	HLAII[NONE]	H2I[NONE]	H2II[NONE]	HU:NO[NO]	MBH:HMPREF0508_02018[87.5:KIRKLIIE]
53	NP_040978.1-22-38	AEIAQRLEDVFAGKNTD	WP_002440602.1|SEP|	8	87.5	0	AEIAQRLE	SEIAQRLE	0.02	0	0.02	0	BNN[-0.2:-0.1]	HLAI[NONE]	HLAII[NONE]	H2I[NONE]	H2II[NONE]	HU:NO[NO]	MBH:HMPREF0786_02286[100:SEIAQRLE]
54	NP_040978.1-190-206	EQMAGSSEQAAEAMEVA	YP_005227319.1|KPN|	8	87.5	0	AGSSEQAA	AGSDEQAA	0.41	0	0.56	1	BYY[1.5:1.7]	HLAI[NONE]	HLAII[NONE]	H2I[NONE]	H2II[NONE]	HU:NP_877429.2[62.5:AGADEKTA]	MBH:HMPREF0484_1954[100:AGSDEQAA]
55	NP_040980.1-274-290	LSRGFGSGIITSNASMH	YP_005229187.1|KPN|	8	87.5	0	LSRGFGSG	LSRGFASG	0.02	0	0.03	0	BYN[0.4:0.1]	HLAI[NONE]	HLAII[NONE]	H2I[NONE]	H2II[NONE]	HU:NO[NO]	MBH:HMPREF9538_00928[100:LSRGFASG]
56	NP_040981.1-50-66	NQNIITYKNSTWVKDTT	YP_499862.1|SAU|	8	87.5	0	NQNIITYK	NQNIITSK	0.57	1	0.65	1	BNN[-0.4:-0.1]	HLAI[NONE]	HLAII[NONE]	H2I[NONE]	H2II[NONE]	HU:NO[NO]	MBH:HMPREF0790_0459[100:NQNIITSK]
57	NP_040985.1-596-612	PNLYNIRNLHIPEVCLK	WP_001831032.1|SEP|	8	87.5	0	PNLYNIRN	PNLYNIYN	0.03	0	0.03	0	BNN[-0.3:-0.5]	HLAI[NONE]	HLAII[NONE]	H2I[NONE]	H2II[NONE]	HU:NO[NO]	MBH:HMPREF0793_2201[100:PNLYNIYN]
58	NP_040985.1-211-227	RLNKRSYLIRALTLNTM	WP_001829813.1|SEP|	8	87.5	0	LNKRSYLI	LNKRSFLI	0.56	1	0.51	1	BNN[-0.7:-1.1]	HLAI[NONE]	HLAII[NONE]	H2I[NONE]	H2II[NONE]	HU:XP_016878876.1[75:LNKRSFFM]	MBH:HMPREF9978_05862[100:LNKRSFLI]
59	NP_040986.1-239-255	NGYIEGKLSQMSKEVNA	WP_000655958.1|SPN|	8	87.5	0	EGKLSQMS	EEKLSQMS	0.04	0	0.06	0	BNN[0.3:0.2]	HLAI[NONE]	HLAII[NONE]	H2I[NONE]	H2II[NONE]	HU:XP_016877421.1[87.5:EKKLSQMS]	MBH:PCS8203_00665[100:EEKLSQMS]
60	NP_040980.1-337-353	NIPSIQSRGLFGAIAGF	YP_005228017.1|KPN|	8	87.5	0	LFGAIAGF	LFGAIGGF	0.53	1	0.53	1	BNN[-0.9:-0.6]	HLAI[NONE]	HLAII[NONE]	H2I[NONE]	H2II[NONE]	HU:XP_011533199.1[87.5:LFGAIGAF]	MBH:CBFG_04048[87.5:MFGAIGGF]
61	YP_163736.1-113-129	SNVKNLYEKVKSQLKNN	WP_164924959.1|SEP|	8	87.5	0	VKSQLKNN	VVSQLKNN	0.09	0	0.02	0	BNN[0.3:-0.1]	HLAI[NONE]	HLAII[NONE]	H2I[NONE]	H2II[NONE]	HU:NO[NO]	MBH:HMPREF0308_2492[75:IVSQLQNN]
62	NP_040984.1-64-80	IVERILKEESDEALKMT	WP_005694048.1|HIN|	8	87.5	0	VERILKEE	VERLLKEE	0.04	0	0.05	0	BNN[-0.6:-0.7]	HLAI[NONE]	HLAII[NONE]	H2I[NONE]	H2II[NONE]	HU:NO[NO]	MBH:HMPREF1323_0651[87.5:IERLLKEE]
63	NP_040985.1-526-542	GVTVIKNNMINNDLGPA	WP_001830409.1|SEP|	8	87.5	0	GVTVIKNN	GVTVDKNN	0.05	0	0.05	0	BNY[-0.3:0.8]	HLAI[NONE]	HLAII[NONE]	H2I[NONE]	H2II[NONE]	HU:XP_024308623.1[75:GLTVDKRN]	MBH:RHOER0001_3416[87.5:GVTVDANN]
64	NP_040986.1-190-206	SFRQSERGEETIEERFE	WP_005693400.1|HIN|	8	87.5	0	GEETIEER	GKETIEER	0.31	0	0.16	0	BYY[1.0:0.9]	HLAI[NONE]	HLAII[NONE]	H2I[NONE]	H2II[NONE]	HU:XP_016881873.1[75:GKRSIEER]	MBH:HCMG_01437[87.5:GKETLEER]
65	NP_040985.1-141-157	TALANTIEVFRSNGLTA	WP_005688698.1|HIN|	8	87.5	0	ALANTIEV	ALANTIVV	0.58	1	0.58	1	BNN[-0.3:-0.9]	HLAI[HLA-A*02:01(1.243/1.378),HLA-A*02:03(0.942/1.412)]	HLAII[NONE]	H2I[NONE]	H2II[NONE]	HU:NP_065186.3[62.5:AICNTVVV]	MBH:NO[NO]
66	NP_040985.1-141-157	TALANTIEVFRSNGLTA	YP_005229609.1|KPN|	8	87.5	0	ALANTIEV	ALANTIVV	0.58	1	0.58	1	BNN[-0.3:-0.9]	HLAI[HLA-A*02:01(1.243/1.378),HLA-A*02:03(0.942/1.412)]	HLAII[NONE]	H2I[NONE]	H2II[NONE]	HU:NP_065186.3[62.5:AICNTVVV]	MBH:NO[NO]
67	NP_040978.1-43-59	MEWLKTRPILSPLTKGI	WP_001143843.1|SPN|	8	87.5	0	LKTRPILS	LKSRPILS	0.06	0	0.07	0	BNN[-0.2:-0.1]	HLAI[NONE]	HLAII[NONE]	H2I[NONE]	H2II[NONE]	HU:NP_001257882.1[75:LRSRPLLS]	MBH:HMPREF1153_1052[87.5:MKSRPILS]
68	NP_040985.1-582-598	QTRSKAGLLVSDGGPNL	WP_005693559.1|HIN|	8	87.5	0	RSKAGLLV	RSKKGLLV	0.65	1	0.61	1	BNN[-0.4:-0.3]	HLAI[HLA-A*30:01(1.477/1.219)]	HLAII[NONE]	H2I[NONE]	H2II[NONE]	HU:XP_011515608.1[75:KSKKGILV]	MBH:HMPREF9944_01533[87.5:RAKKGLLV]
69	NP_040980.1-281-297	GIITSNASMHECNTKCQ	WP_161375000.1|SEP|	8	87.5	0	GIITSNAS	GAITSNAS	0.03	0	0.05	0	BNY[0.3:0.7]	HLAI[NONE]	HLAII[NONE]	H2I[NONE]	H2II[NONE]	HU:NO[NO]	MBH:BSGG_1070[100:GAITSNAS]
70	NP_040981.1-113-129	ECRTFFLTQGALLNDRH	YP_005229694.1|KPN|	8	87.5	0	FLTQGALL	FLTAGALL	0.67	1	0.59	1	BNN[-0.7:-0.9]	HLAI[NONE]	HLAII[NONE]	H2I[NONE]	H2II[NONE]	HU:XP_016875737.1[62.5:YLTAGSLV]	MBH:HMPREF9412_6155[100:FLTAGALL]
71	NP_040980.1-337-353	NIPSIQSRGLFGAIAGF	YP_499293.1|SAU|	8	87.5	0	QSRGLFGA	QSRILFGA	0.45	0	0.50	1	BNN[-0.2:-1.1]	HLAI[NONE]	HLAII[NONE]	H2I[NONE]	H2II[NONE]	HU:NP_001287976.1[62.5:RSRVLWGA]	MBH:HMPREF1384_00294[100:QSRILFGA]
72	NP_040985.1-358-374	ESKSMKLRTQIPAEMLA	YP_499926.1|SAU|	8	87.5	0	SMKLRTQI	SPKLRTQI	0.59	1	0.55	1	BNN[-0.6:0.2]	HLAI[HLA-B*08:01(0.085/0.039)]	HLAII[NONE]	H2I[NONE]	H2II[NONE]	HU:NP_001338967.1[62.5:NPKLQTQV]	MBH:HMPREF1384_01858[100:SPKLRTQI]
73	NP_040987.1-596-612	VRTLFQQMRDVLGTFDT	WP_001064550.1|SPN|	8	87.5	0	DVLGTFDT	DVLGTFDS	0.15	0	0.05	0	BNN[-0.1:-0.0]	HLAI[NONE]	HLAII[NONE]	H2I[NONE]	H2II[NONE]	HU:XP_016865341.1[62.5:DIITTFDS]	MBH:HMPREF9176_0463[100:DVLGTFDS]
74	NP_040984.1-162-178	PLPSLPGHTAEDVKNAV	YP_500856.1|SAU|	8	87.5	0	GHTAEDVK	GATAEDVK	0.57	1	0.54	1	BYY[1.1:1.2]	HLAI[NONE]	HLAII[NONE]	H2I[NONE]	H2II[NONE]	HU:NP_067055.1[75:GETAEEVK]	MBH:HMPREF9010_01288[87.5:GATSEDVK]
75	NP_040984.1-162-178	PLPSLPGHTAEDVKNAV	YP_498700.1|SAU|	8	87.5	0	GHTAEDVK	GATAEDVK	0.57	1	0.54	1	BYY[1.1:1.2]	HLAI[NONE]	HLAII[NONE]	H2I[NONE]	H2II[NONE]	HU:NP_067055.1[75:GETAEEVK]	MBH:HMPREF9010_01288[87.5:GATSEDVK]
76	NP_040985.1-442-458	QSSDDFALIVNAPNHEG	YP_005225139.1|KPN|	8	87.5	0	FALIVNAP	FAPIVNAP	0.09	0	0.06	0	BNN[-1.2:0.1]	HLAI[NONE]	HLAII[NONE]	H2I[NONE]	H2II[NONE]	HU:NO[NO]	MBH:HMPREF0454_03377[100:FAPIVNAP]
77	NP_040985.1-442-458	QSSDDFALIVNAPNHEG	WP_010869159.1|HIN|	8	87.5	0	FALIVNAP	FAPIVNAP	0.09	0	0.06	0	BNN[-1.2:0.1]	HLAI[NONE]	HLAII[NONE]	H2I[NONE]	H2II[NONE]	HU:NO[NO]	MBH:HMPREF0454_03377[100:FAPIVNAP]
78	NP_040987.1-162-178	VIMEVVFPNEVGARILT	WP_001832661.1|SEP|	8	87.5	0	PNEVGARI	PNEVGRRI	0.60	1	0.55	1	BYY[0.7:0.6]	HLAI[HLA-B*51:01(1.464/1.417)]	HLAII[NONE]	H2I[NONE]	H2II[NONE]	HU:NO[NO]	MBH:HMPREF1390_04010[100:PNEVGRRI]
79	NP_040982.1-442-458	TEIIRMMESARPEDVSF	WP_001829261.1|SEP|	8	87.5	0	IRMMESAR	IRIMESAR	0.51	1	0.46	0	BNN[-0.5:-0.6]	HLAI[NONE]	HLAII[NONE]	H2I[NONE]	H2II[NONE]	HU:NP_001243276.1[62.5:LRILHSAR]	MBH:HMPREF0783_2404[100:IRIMESAR]
80	NP_040982.1-442-458	TEIIRMMESARPEDVSF	YP_499473.1|SAU|	8	87.5	0	IRMMESAR	IRIMESAR	0.51	1	0.46	0	BNN[-0.5:-0.6]	HLAI[NONE]	HLAII[NONE]	H2I[NONE]	H2II[NONE]	HU:NP_001243276.1[62.5:LRILHSAR]	MBH:HMPREF0783_2404[100:IRIMESAR]
81	NP_040985.1-253-269	YFVETLARSICEKLEQS	WP_000360053.1|SPN|	8	87.5	0	YFVETLAR	YSVETLAR	0.54	1	0.29	0	BNN[-0.8:-0.2]	HLAI[NONE]	HLAII[NONE]	H2I[NONE]	H2II[NONE]	HU:XP_005254991.1[62.5:YTVQTMAR]	MBH:HMPREF0813_01942[100:YSVETLAR]
82	NP_040984.1-71-87	EESDEALKMTMASVPAS	YP_005228222.1|KPN|	8	87.5	0	ESDEALKM	ESDELLKM	0.57	1	0.53	1	BYN[0.5:-0.2]	HLAI[HLA-A*01:01(1.216/1.193)]	HLAII[NONE]	H2I[NONE]	H2II[NONE]	HU:NP_060582.1[75:EGDEWLKM]	MBH:HMPREF9690_03613[100:ESDELLKM]
83	NP_040978.1-225-241	SSAGLKNDLLENLQAYQ	WP_003669493.1|BCA|	8	87.5	0	SAGLKNDL	SAGLPNDL	0.59	1	0.67	1	BNY[0.3:0.8]	HLAI[NONE]	HLAII[NONE]	H2I[NONE]	H2II[NONE]	HU:NO[NO]	MBH:HMPREF0127_02172[87.5:SAGLPNDV]
84	NP_040980.1-540-556	SLVLLVSLGAISFWMCS	WP_005694088.1|HIN|	8	87.5	0	LVLLVSLG	LVLLKSLG	0.03	0	0.09	0	BNN[-2.3:-1.8]	HLAI[NONE]	HLAII[NONE]	H2I[NONE]	H2II[NONE]	HU:XP_011521787.1[75:VLLLKSLG]	MBH:HMPREF1316_2405[100:LVLLKSLG]
85	NP_040985.1-722-738	ARIDARIDFESGRIKKE	YP_005225453.1|KPN|	8	87.5	0	ARIDARID	ARIDARFD	0.07	0	0.09	0	BNN[-0.0:-0.1]	HLAI[NONE]	HLAII[NONE]	H2I[NONE]	H2II[NONE]	HU:NP_001290043.1[62.5:ARLDHKFD]	MBH:HMPREF0986_00218[100:ARIDARFD]
86	NP_040982.1-351-367	KVVPRGKLSTRGVQIAS	YP_500802.1|SAU|	8	87.5	0	TRGVQIAS	TIGVQIAS	0.05	0	0.07	0	BNN[0.1:-0.3]	HLAI[NONE]	HLAII[NONE]	H2I[NONE]	H2II[NONE]	HU:NP_001243355.1[62.5:TIGSQVAT]	MBH:HMPREF1384_01633[100:TIGVQIAS]
87	NP_040983.1-99-115	FMQALHLLLEVEQEIRT	YP_005228758.1|KPN|	8	87.5	0	QALHLLLE	QALKLLLE	0.02	0	0.06	0	BNN[-2.1:-1.8]	HLAI[NONE]	HLAII[NONE]	H2I[NONE]	H2II[NONE]	HU:XP_024309510.1[75:EQLKLLLE]	MBH:NO[NO]
88	NP_040986.1-22-38	KEYGEDLKIETNKFAAI	YP_005227972.1|KPN|	8	87.5	0	GEDLKIET	GEDLHIET	0.26	0	0.08	0	BNN[0.3:0.0]	HLAI[NONE]	HLAII[NONE]	H2I[NONE]	H2II[NONE]	HU:NO[NO]	MBH:HMPREF9538_06017[100:GEDLHIET]
89	NP_040986.1-134-150	KANKIKSEKTHIHIFSF	YP_500373.1|SAU|	8	87.5	0	IKSEKTHI	IKSPKTHI	0.54	1	0.55	1	BNY[0.4:0.8]	HLAI[NONE]	HLAII[NONE]	H2I[NONE]	H2II[NONE]	HU:NP_001284579.1[75:IQCPKTHI]	MBH:HMPREF9420_0923[87.5:IKSPRTHI]
90	NP_040984.1-22-38	VADQELGDAPFLDRLRR	WP_003658472.1|BCA|	8	87.5	0	LGDAPFLD	LGDAPFAD	0.09	0	0.02	0	BNY[0.3:0.9]	HLAI[NONE]	HLAII[NONE]	H2I[NONE]	H2II[NONE]	HU:NO[NO]	MBH:NO[NO]
91	NP_040987.1-421-437	VNRANQRLNPMHQLLRH	WP_001830401.1|SEP|	8	87.5	0	VNRANQRL	VNRKNQRL	0.67	1	0.65	1	BNN[0.3:0.4]	HLAI[NONE]	HLAII[NONE]	H2I[H-2-Kb(1.006/0.705)]	H2II[NONE]	HU:NO[NO]	MBH:HMPREF9986_10095[100:VNRKNQRL]
92	NP_040980.1-533-549	IYSTVASSLVLLVSLGA	WP_001068289.1|SPN|	8	87.5	0	VLLVSLGA	VVLVSLGA	0.45	0	0.45	0	BNN[-1.7:-1.4]	HLAI[NONE]	HLAII[NONE]	H2I[NONE]	H2II[NONE]	HU:NP_001093634.1[87.5:VVLVSVGA]	MBH:NO[NO]
93	NP_040986.1-204-220	RFEITGTMRKLADQSLP	WP_002456326.1|SEP|	8	87.5	0	EITGTMRK	EITGTLRK	0.54	1	0.58	1	BNN[0.3:0.1]	HLAI[NONE]	HLAII[NONE]	H2I[NONE]	H2II[NONE]	HU:NP_006280.3[100:EITGTLRK]	MBH:HMPREF0790_1760[100:EITGTLRK]
94	NP_040986.1-204-220	RFEITGTMRKLADQSLP	YP_501428.1|SAU|	8	87.5	0	EITGTMRK	EITGTLRK	0.54	1	0.58	1	BNN[0.3:0.1]	HLAI[NONE]	HLAII[NONE]	H2I[NONE]	H2II[NONE]	HU:NP_006280.3[100:EITGTLRK]	MBH:HMPREF0790_1760[100:EITGTLRK]
95	NP_040981.1-8-24	ITIGSICLVVGLISLIL	WP_005694568.1|HIN|	8	87.5	0	IGSICLVV	IGSILLVV	0.65	1	0.76	1	BNN[-1.9:-2.1]	HLAI[NONE]	HLAII[NONE]	H2I[NONE]	H2II[NONE]	HU:NP_085915.2[75:VGTILLVV]	MBH:HMPREF0982_03611[87.5:IGSILLIV]
96	NP_040980.1-57-73	KLCRLKGIAPLQLGKCN	YP_005220833.1|KPN|	8	87.5	0	LCRLKGIA	LCRLFGIA	0.56	1	0.45	0	BNY[0.2:0.5]	HLAI[NONE]	HLAII[NONE]	H2I[NONE]	H2II[NONE]	HU:NO[NO]	MBH:HMPREF9086_4023[87.5:LCRLFGIS]
97	NP_040980.1-533-549	IYSTVASSLVLLVSLGA	YP_501197.1|SAU|	8	87.5	0	YSTVASSL	YSTVASML	0.55	1	0.67	1	BNN[0.1:-0.5]	HLAI[NONE]	HLAII[NONE]	H2I[H-2-Dd(1.204/1.44),H-2-Kd(0.739)]	H2II[NONE]	HU:NO[NO]	MBH:NO[NO]
98	NP_040984.1-29-45	DAPFLDRLRRDQKSLRG	WP_005693472.1|HIN|	8	87.5	0	APFLDRLR	AQFLDRLR	0.24	0	0.52	1	BNN[-0.7:-1.0]	HLAI[NONE]	HLAII[NONE]	H2I[NONE]	H2II[NONE]	HU:NO[NO]	MBH:HMPREF9952_0492[100:AQFLDRLR]
99	NP_040978.1-176-192	ENRMVLASTTAKAMEQM	WP_003658761.1|BCA|	8	87.5	0	TAKAMEQM	TAKAFEQM	0.53	1	0.51	1	BNN[0.2:0.0]	HLAI[NONE]	HLAII[NONE]	H2I[NONE]	H2II[NONE]	HU:XP_016878191.1[75:TAKQLEQM]	MBH:OFAG_02058[87.5:TARAFEQM]
100	YP_006495785.1-1-17	WDSFVSPREEKRQLKKG	YP_005229545.1|KPN|	8	87.5	0	PREEKRQL	PREEWRQL	0.64	1	0.55	1	BYY[1.1:0.6]	HLAI[HLA-B*07:02(0.904/0.994)]	HLAII[NONE]	H2I[NONE]	H2II[NONE]	HU:NO[NO]	MBH:HMPREF1308_04264[100:PREEWRQL]
101	NP_040987.1-414-430	VRGDLNFVNRANQRLNP	YP_500587.1|SAU|	8	87.5	0	FVNRANQR	FVNRKNQR	0.36	0	0.36	0	BNN[0.2:0.3]	HLAI[HLA-A*33:01(1.649/1.462)]	HLAII[NONE]	H2I[NONE]	H2II[NONE]	HU:NO[NO]	MBH:HMPREF0793_0251[100:FVNRKNQR]
102	NP_040987.1-22-38	KTTVDHMAIIKKYTSGR	YP_501485.1|SAU|	8	87.5	0	DHMAIIKK	DSMAIIKK	0.54	1	0.61	1	BNN[-1.0:-0.8]	HLAI[NONE]	HLAII[NONE]	H2I[NONE]	H2II[NONE]	HU:NO[NO]	MBH:HMPREF0782_2043[100:DSMAIIKK]
103	NP_040986.1-547-563	DMLLRSAIGQVSRPMFL	WP_000950018.1|SPN|	8	87.5	0	MLLRSAIG	MLLASAIG	0.09	0	0.02	0	BNN[-1.2:-1.1]	HLAI[NONE]	HLAII[NONE]	H2I[NONE]	H2II[NONE]	HU:NP_001277027.1[75:VLLAAAIG]	MBH:HMPREF9136_1710[87.5:MLLASALG]
104	NP_040980.1-183-199	VNKKGKEVLVLWGIHHP	YP_501385.1|SAU|	8	87.5	0	KGKEVLVL	KDKEVLVL	0.61	1	0.67	1	BNN[-0.7:-0.7]	HLAI[NONE]	HLAII[NONE]	H2I[NONE]	H2II[NONE]	HU:NP_001269621.1[75:KDKRVLVI]	MBH:HMPREF0783_0856[100:KDKEVLVL]
105	NP_040978.1-57-73	KGILGFVFTLTVPSERG	WP_001830014.1|SEP|	8	87.5	0	GILGFVFT	GILGAVFT	0.08	0	0.16	0	BNN[-1.7:-1.0]	HLAI[NONE]	HLAII[NONE]	H2I[NONE]	H2II[NONE]	HU:XP_011525662.1[87.5:GILGAVVT]	MBH:HMPREF9073_03062[87.5:GILGAVYT]
106	NP_040980.1-267-283	APRYAFALSRGFGSGII	WP_005694179.1|HIN|	8	87.5	0	FALSRGFG	FALSLGFG	0.03	0	0.01	0	BNN[-0.5:-1.2]	HLAI[NONE]	HLAII[NONE]	H2I[NONE]	H2II[NONE]	HU:NP_877499.1[87.5:FALGLGFG]	MBH:HMPREF1071_02661[87.5:FGLSLGFG]
107	NP_040980.1-442-458	LLVLLENERTLDFHDSN	WP_003663476.1|BCA|	8	87.5	0	LVLLENER	LVLLENVR	0.53	1	0.31	0	BNN[-1.0:-1.6]	HLAI[NONE]	HLAII[NONE]	H2I[NONE]	H2II[NONE]	HU:NO[NO]	MBH:HMPREF0063_10991[87.5:IVLLENVR]
108	NP_040982.1-295-311	GYSLVGIDPFRLLQNSQ	YP_501322.1|SAU|	8	87.5	0	GYSLVGID	GLSLVGID	0.09	0	0.07	0	BNN[-0.5:-0.9]	HLAI[NONE]	HLAII[NONE]	H2I[NONE]	H2II[NONE]	HU:NP_001304310.1[75:GMSVVGID]	MBH:PREVCOP_06670[100:GLSLVGID]
109	NP_040986.1-547-563	DMLLRSAIGQVSRPMFL	YP_005226243.1|KPN|	8	87.5	0	MLLRSAIG	MLLRSALG	0.09	0	0.01	0	BNN[-1.2:-1.3]	HLAI[NONE]	HLAII[NONE]	H2I[NONE]	H2II[NONE]	HU:NP_060482.2[75:MLLRESLG]	MBH:PROSTU_01930[100:MLLRSALG]
110	NP_040981.1-260-276	HYEECSCYPDTGKVMCV	YP_005224457.1|KPN|	8	87.5	0	DTGKVMCV	DTGKVMIV	0.65	1	0.65	1	BNN[-0.3:-0.5]	HLAI[NONE]	HLAII[NONE]	H2I[NONE]	H2II[NONE]	HU:NO[NO]	MBH:PROVRUST_06548[100:DTGKVMIV]
111	NP_040982.1-344-360	LSFIKGTKVVPRGKLST	YP_498821.1|SAU|	8	87.5	0	FIKGTKVV	FNKGTKVV	0.77	1	0.58	1	BNN[-0.3:0.3]	HLAI[NONE]	HLAII[NONE]	H2I[NONE]	H2II[NONE]	HU:NP_001273661.1[50:FNEGSKII]	MBH:HMPREF1384_01698[100:FNKGTKVV]
112	NP_040987.1-253-269	DDVDQSLIIAARNIVRR	YP_499648.1|SAU|	8	87.5	0	DDVDQSLI	DDVDVSLI	0.53	1	0.59	1	BNN[0.4:-0.2]	HLAI[NONE]	HLAII[NONE]	H2I[H-2-Kk(1.703/1.179),H-2-Kq(0.264/0.137)]	H2II[NONE]	HU:NP_057715.2[75:DDVDVALL]	MBH:HMPREF0769_12633[100:DDVDVSLI]
113	NP_040987.1-568-584	PTMLYNKMEFEPFQSLV	WP_001830390.1|SEP|	8	87.5	0	LYNKMEFE	LYNKDEFE	0.04	0	0.02	0	BNY[-0.5:0.5]	HLAI[NONE]	HLAII[NONE]	H2I[NONE]	H2II[NONE]	HU:NP_064547.2[75:LYTEDEFE]	MBH:STAWA0001_0593[100:LYNKDEFE]
114	NP_040984.1-176-192	NAVGVLIGGLEWNDNTV	WP_001832160.1|SEP|	8	87.5	0	AVGVLIGG	AVGVLITG	0.02	0	0.12	0	BNN[-1.0:-1.1]	HLAI[NONE]	HLAII[NONE]	H2I[NONE]	H2II[NONE]	HU:XP_016875252.1[87.5:AVGYLITG]	MBH:HMPREF9308_02260[100:AVGVLITG]
115	NP_040987.1-337-353	SVKREEEVLTGNLQTLK	YP_005229687.1|KPN|	8	87.5	0	EEVLTGNL	ETVLTGNL	0.70	1	0.63	1	BNN[-0.1:-0.2]	HLAI[NONE]	HLAII[NONE]	H2I[NONE]	H2II[NONE]	HU:NP_002209.2[87.5:ETVLDGNL]	MBH:HMPREF9533_00916[100:ETVLTGNL]
116	NP_040982.1-239-255	MDQVRESRDPGNAEFED	YP_005227800.1|KPN|	8	87.5	0	QVRESRDP	QVKESRDP	0.06	0	0.10	0	BYY[1.2:1.4]	HLAI[NONE]	HLAII[NONE]	H2I[NONE]	H2II[NONE]	HU:XP_011512440.1[62.5:EIKESQDP]	MBH:HMPREF0484_3619[100:QVKESRDP]
117	NP_040985.1-449-465	LIVNAPNHEGIQAGVDR	WP_003657873.1|BCA|	8	87.5	0	GIQAGVDR	GIQAGCDR	0.31	0	0.51	1	BYY[0.5:0.5]	HLAI[NONE]	HLAII[NONE]	H2I[NONE]	H2II[NONE]	HU:XP_016861165.1[62.5:GIRSSCDR]	MBH:NO[NO]
118	YP_418248.1-71-87	FLKTRVLKRWRLFSKHE	WP_000875575.1|SPN|	8	87.5	0	LKTRVLKR	LKTRVLFR	0.52	1	0.51	1	BNN[-0.8:-1.4]	HLAI[NONE]	HLAII[NONE]	H2I[NONE]	H2II[NONE]	HU:NO[NO]	MBH:HMPREF9171_1656[87.5:IKTRVLFR]
119	NP_040987.1-351-367	TLKIRVHEGYEEFTMVG	WP_032828367.1|HIN|	8	87.5	0	TLKIRVHE	TLKIRVDE	0.05	0	0.01	0	BNN[-0.9:-0.6]	HLAI[NONE]	HLAII[NONE]	H2I[NONE]	H2II[NONE]	HU:NO[NO]	MBH:HMPREF9417_1014[100:TLKIRVDE]
120	NP_040981.1-176-192	LTIGISGPDNGAVAVLK	YP_500054.1|SAU|	8	87.5	0	DNGAVAVL	DNGKVAVL	0.64	1	0.70	1	BNN[-0.0:0.1]	HLAI[NONE]	HLAII[NONE]	H2I[H-2-Kq(1.285/0.859)]	H2II[NONE]	HU:NO[NO]	MBH:HMPREF9529_01859[100:DNGKVAVL]
121	NP_040984.1-127-143	NIILKANFSVIFDRLET	YP_005224687.1|KPN|	8	87.5	0	ANFSVIFD	ANFSVIPD	0.09	0	0.10	0	BNN[-1.1:-0.2]	HLAI[NONE]	HLAII[NONE]	H2I[NONE]	H2II[NONE]	HU:NP_751897.1[62.5:GNYSFIPD]	MBH:HMPREF0484_5470[100:ANFSVIPD]
122	NP_040984.1-36-52	LRRDQKSLRGRGSTLGL	YP_005220859.1|KPN|	8	87.5	0	RRDQKSLR	RRDLKSLR	0.52	1	0.51	1	BYN[0.7:-0.2]	HLAI[NONE]	HLAII[NONE]	H2I[NONE]	H2II[NONE]	HU:NP_110437.2[75:KRDLESLR]	MBH:HMPREF9465_00519[87.5:RRELKSLR]
123	YP_163736.1-162-178	YSEESKLNREKVDGVKL	WP_005669329.1|HIN|	8	87.5	0	EKVDGVKL	EKFDGVKL	0.67	1	0.66	1	BNN[0.3:0.1]	HLAI[NONE]	HLAII[NONE]	H2I[H-2-Kk(1.978/1.54)]	H2II[NONE]	HU:NO[NO]	MBH:HMPREF1032_00345[100:EKFDGVKL]
124	NP_040980.1-512-528	LNREKVDGVKLESMGIY	WP_003659222.1|BCA|	8	87.5	0	REKVDGVK	RQKVDGVK	0.54	1	0.54	1	BYY[0.7:0.7]	HLAI[NONE]	HLAII[NONE]	H2I[NONE]	H2II[NONE]	HU:NP_061027.2[62.5:RQKIDGTE]	MBH:HMPREF9153_1192[87.5:QQKVDGVK]
125	NP_040987.1-183-199	LTITKEKKEELQDCKIS	YP_005226544.1|KPN|	8	87.5	0	LTITKEKK	LTVTKEKK	0.58	1	0.54	1	BNN[0.2:0.4]	HLAI[NONE]	HLAII[NONE]	H2I[NONE]	H2II[NONE]	HU:XP_024306246.1[62.5:ITVTREKR]	MBH:CLOHYLEM_07741[87.5:LTVTREKK]
126	NP_040980.1-442-458	LLVLLENERTLDFHDSN	WP_005647229.1|HIN|	8	87.5	0	LLVLLENE	LSVLLENE	0.11	0	0.04	0	BNN[-1.8:-1.1]	HLAI[NONE]	HLAII[NONE]	H2I[NONE]	H2II[NONE]	HU:NO[NO]	MBH:HMPREF0454_03416[100:LSVLLENE]
127	NP_040980.1-442-458	LLVLLENERTLDFHDSN	YP_005225099.1|KPN|	8	87.5	0	LLVLLENE	LSVLLENE	0.11	0	0.04	0	BNN[-1.8:-1.1]	HLAI[NONE]	HLAII[NONE]	H2I[NONE]	H2II[NONE]	HU:NO[NO]	MBH:HMPREF0454_03416[100:LSVLLENE]
128	NP_040985.1-295-311	DTELSLTITGDNTKWNE	WP_013107880.1|BCA|	8	87.5	0	SLTITGDN	SLTITDDN	0.05	0	0.02	0	BNN[0.4:0.4]	HLAI[NONE]	HLAII[NONE]	H2I[NONE]	H2II[NONE]	HU:NP_001238949.1[87.5:SLTITDRN]	MBH:HMPREF0682_2317[87.5:SLTVTDDN]
129	NP_040986.1-337-353	SWKQVLAELQDIENEEK	YP_499462.1|SAU|	8	87.5	0	KQVLAELQ	KQVLNELQ	0.13	0	0.13	0	BNN[-0.7:-0.5]	HLAI[NONE]	HLAII[NONE]	H2I[NONE]	H2II[NONE]	HU:NO[NO]	MBH:HMPREF9449_00683[75:KQILNQLQ]
130	NP_040985.1-386-402	RKKIEKIRPLLIEGTAS	WP_000410574.1|SEP|	8	87.5	0	RKKIEKIR	RKKIEKLR	0.51	1	0.46	0	BNN[-0.2:-0.2]	HLAI[NONE]	HLAII[NONE]	H2I[NONE]	H2II[NONE]	HU:NP_001157578.1[62.5:RKQVEKIR]	MBH:ACDG_01859[75:RKRLEKLR]
131	NP_040978.1-36-52	NTDLEVLMEWLKTRPIL	WP_000597995.1|SPN|	8	87.5	0	WLKTRPIL	WLSTRPIL	0.65	1	0.62	1	BNN[-0.4:-0.3]	HLAI[HLA-B*08:01(0.027/0.32)]	HLAII[NONE]	H2I[NONE]	H2II[NONE]	HU:NP_002959.2[62.5:WLDTKPVL]	MBH:PCS8203_00843[100:WLSTRPIL]
132	NP_040986.1-127-143	VHIYYLEKANKIKSEKT	WP_002485803.1|SEP|	8	87.5	0	VHIYYLEK	VLIYYLEK	0.67	1	0.56	1	BNN[-1.4:-1.9]	HLAI[NONE]	HLAII[NONE]	H2I[NONE]	H2II[NONE]	HU:NP_001338530.1[87.5:VLIQYLEK]	MBH:STAWA0001_1998[100:VLIYYLEK]
133	NP_040980.1-442-458	LLVLLENERTLDFHDSN	YP_005226961.1|KPN|	8	87.5	0	LLENERTL	LFENERTL	0.66	1	0.59	1	BNN[-0.1:-0.0]	HLAI[NONE]	HLAII[NONE]	H2I[NONE]	H2II[NONE]	HU:NP_000341.2[87.5:LFENNRTL]	MBH:HMPREF1024_01027[100:LFENERTL]
134	NP_040984.1-106-122	IPKQKVAGPLCIRMDQA	YP_005227171.1|KPN|	8	87.5	0	KVAGPLCI	KVAGPLNI	0.56	1	0.58	1	BNN[-0.2:0.3]	HLAI[NONE]	HLAII[NONE]	H2I[NONE]	H2II[NONE]	HU:NO[NO]	MBH:HMPREF1144_6114[100:KVAGPLNI]
135	NP_040985.1-617-633	DEDYQGRLCNPLNPFVS	YP_005226467.1|KPN|	8	87.5	0	QGRLCNPL	QGRLVNPL	0.67	1	0.62	1	BNN[-0.3:-0.2]	HLAI[NONE]	HLAII[NONE]	H2I[NONE]	H2II[NONE]	HU:XP_011508702.1[75:QGRYLNPL]	MBH:HMPREF0485_04714[100:QGRLVNPL]
136	NP_040984.1-176-192	NAVGVLIGGLEWNDNTV	WP_003670027.1|BCA|	8	87.5	0	VGVLIGGL	MGVLIGGL	0.67	1	0.55	1	BNN[-1.2:-1.3]	HLAI[NONE]	HLAII[NONE]	H2I[NONE]	H2II[NONE]	HU:NP_150647.2[62.5:LGVILGGL]	MBH:HMPREF9087_3422[87.5:MGVLLGGL]
137	NP_040985.1-113-129	VVQQTRVDKLTQGRQTY	WP_005655029.1|HIN|	8	87.5	0	VDKLTQGR	VWKLTQGR	0.44	0	0.29	0	BNN[0.4:-0.2]	HLAI[NONE]	HLAII[NONE]	H2I[NONE]	H2II[NONE]	HU:XP_011536936.2[62.5:IWKLQSGR]	MBH:HMPREF1053_1159[100:VWKLTQGR]
138	NP_040981.1-197-213	ITETIKSWRKKILRTQE	YP_005229237.1|KPN|	8	87.5	0	ITETIKSW	IGETIKSW	0.57	1	0.64	1	BNN[-0.0:0.1]	HLAI[HLA-B*57:01(0.211/1.642),HLA-B*58:01(0.236/1.3)]	HLAII[NONE]	H2I[NONE]	H2II[NONE]	HU:NP_001339017.1[75:VAETIKSW]	MBH:HMPREF1306_04354[100:IGETIKSW]
139	NP_040980.1-442-458	LLVLLENERTLDFHDSN	WP_005694521.1|HIN|	8	87.5	0	LLENERTL	LLENDRTL	0.66	1	0.56	1	BNN[-0.1:0.0]	HLAI[NONE]	HLAII[NONE]	H2I[NONE]	H2II[NONE]	HU:NP_001274278.1[62.5:MLENDRSM]	MBH:NO[NO]
140	NP_040986.1-337-353	SWKQVLAELQDIENEEK	WP_001829328.1|SEP|	8	87.5	0	KQVLAELQ	KQVLTELQ	0.13	0	0.13	0	BNN[-0.7:-0.5]	HLAI[NONE]	HLAII[NONE]	H2I[NONE]	H2II[NONE]	HU:XP_016875127.1[87.5:KTVLTELQ]	MBH:HMPREF9978_01839[100:KQVLTELQ]
141	NP_040980.1-134-150	FPKESSWPNHNTTKGVT	YP_005227766.1|KPN|	8	87.5	0	PKESSWPN	PDESSWPN	0.07	0	0.05	0	BYY[1.8:2.0]	HLAI[NONE]	HLAII[NONE]	H2I[NONE]	H2II[NONE]	HU:NO[NO]	MBH:HMPREF9347_02823[100:PDESSWPN]
142	NP_040980.1-183-199	VNKKGKEVLVLWGIHHP	WP_002440219.1|SEP|	8	87.5	0	KKGKEVLV	KKGKVVLV	0.61	1	0.66	1	BYN[0.4:0.1]	HLAI[NONE]	HLAII[NONE]	H2I[NONE]	H2II[NONE]	HU:XP_011509670.1[75:KKGKIVLL]	MBH:BLAHAN_05319[75:KKGKIILV]
143	NP_040986.1-8-24	CFNPMIVELAEKTMKEY	WP_001830509.1|SEP|	8	87.5	0	VELAEKTM	VELNEKTM	0.51	1	0.51	1	BNN[-0.0:0.2]	HLAI[HLA-B*40:01(1.522/1.58)]	HLAII[NONE]	H2I[H-2-Kk(0.759/0.815),H-2-Kq(1.783/1.707)]	H2II[NONE]	HU:NP_001357633.1[75:VELNHKTL]	MBH:STACA0001_0377[100:VELNEKTM]
144	NP_040985.1-127-143	QTYDWTLNRNQPAATAL	YP_005226521.1|KPN|	8	87.5	0	LNRNQPAA	LNRNFPAA	0.50	1	0.50	1	BYN[1.1:0.3]	HLAI[NONE]	HLAII[NONE]	H2I[NONE]	H2II[NONE]	HU:NP_938079.1[87.5:LNRNFPDA]	MBH:HMPREF0864_01434[100:LNRNFPAA]
145	NP_040987.1-246-262	PGGEVKNDDVDQSLIIA	WP_011082715.1|SEP|	8	87.5	0	NDDVDQSL	NDDVDQEL	0.63	1	0.65	1	BYY[1.1:1.1]	HLAI[NONE]	HLAII[NONE]	H2I[H-2-Kq(0.339/0.445)]	H2II[NONE]	HU:NP_001243392.1[87.5:NDDVDDEL]	MBH:HMPREF9973_04843[100:NDDVDQEL]
146	NP_040981.1-15-31	LVVGLISLILQIGNIIS	WP_003657241.1|BCA|	8	87.5	0	LVVGLISL	LVVGLITL	0.63	1	0.65	1	BNN[-1.9:-2.0]	HLAI[NONE]	HLAII[NONE]	H2I[NONE]	H2II[NONE]	HU:NP_001123470.1[62.5:LLIGLVTL]	MBH:COPEUT_00865[100:LVVGLITL]
147	NP_040983.1-15-31	RMSKMQLESSSEDLNGM	WP_010976535.1|SPN|	8	87.5	0	LESSSEDL	LESDSEDL	0.67	1	0.63	1	BYY[1.0:1.2]	HLAI[HLA-B*40:01(1.306/1.484)]	HLAII[NONE]	H2I[NONE]	H2II[NONE]	HU:XP_011525997.1[87.5:LDSDSEDL]	MBH:HMPREF1383_02229[75:IQSDSEDL]
148	NP_040983.1-106-121	LLEVEQEIRTFSFQLI	WP_080003770.1|HIN|	8	87.5	0	LLEVEQEI	LLEVEQRI	0.56	1	0.58	1	BNN[-0.4:-0.6]	HLAI[NONE]	HLAII[NONE]	H2I[NONE]	H2II[NONE]	HU:XP_006723498.1[75:ILEVHQRI]	MBH:HMPREF9096_01571[100:LLEVEQRI]
149	NP_040982.1-344-360	LSFIKGTKVVPRGKLST	YP_498816.1|SAU|	8	87.5	0	FIKGTKVV	FEKGTKVV	0.77	1	0.58	1	BNN[-0.3:0.4]	HLAI[NONE]	HLAII[NONE]	H2I[NONE]	H2II[NONE]	HU:NO[NO]	MBH:HMPREF1384_01702[100:FEKGTKVV]
150	NP_040985.1-344-360	FSNKMARLGKGYMFESK	YP_005229602.1|KPN|	8	87.5	0	KMARLGKG	KKARLGKG	0.04	0	0.03	0	BNN[-0.1:0.3]	HLAI[NONE]	HLAII[NONE]	H2I[NONE]	H2II[NONE]	HU:XP_016878406.1[75:KKARVGEG]	MBH:HMPREF0485_03440[100:KKARLGKG]
151	NP_040983.1-1-17	MDPNTVSSFQDILLRMS	YP_500736.1|SAU|	8	87.5	0	VSSFQDIL	ISSFQDIL	0.59	1	0.67	1	BNN[-0.5:-0.6]	HLAI[NONE]	HLAII[NONE]	H2I[NONE]	H2II[NONE]	HU:XP_011529743.1[62.5:IKAFQDVL]	MBH:HMPREF1390_11013[100:ISSFQDIL]
152	NP_040983.1-1-17	MDPNTVSSFQDILLRMS	WP_001830447.1|SEP|	8	87.5	0	VSSFQDIL	ISSFQDIL	0.59	1	0.67	1	BNN[-0.5:-0.6]	HLAI[NONE]	HLAII[NONE]	H2I[NONE]	H2II[NONE]	HU:XP_011529743.1[62.5:IKAFQDVL]	MBH:HMPREF1390_11013[100:ISSFQDIL]
Cross-reactive B-cell epitopes were considered when B cell reactivity of either the MV130 peptide or the counterpart IAV peptide was ≥ 0.4 as predicted by Becipred1.0 (details in Methods)
Listed MHC molecules were predicted to bind both, the MV130 and IAV peptides. 2% and 10% Rank cutoffs were used for binding predictions to MHC I and MHC II molecules, respectively. In parenthesi, the % Rank of the MV130 peptides and the counterpart IAV peptides are shown. % Ranks for MHC I molecules were predicted using NetMHCpan and Rankpep, and the lower of the predicted values is reported. % R…
Peptides with a PCPS score ≥ 0.5 have a C-terminus compatible with cleavage by the proteasome (details in Methods)
